# Supplementary material for: Magnetic Multi-Enzymatic System for Cladribine Manufacturing
Source: Int J Mol Sci. 2022 Nov 7;23(21):13634. doi: 10.3390/ijms232113634 (PMC9658597; doi:10.3390/ijms232113634)
Supplement: Supplementary file 1 [file ijms-23-13634-s001.zip]

Archive with 1 entries (1 files):
- ijms-2005031-supplementary.pdf
